# Supplementary material for: Functional Characterization of the Osteoarthritis Genetic Risk Residing at ALDH1A2 Identifies rs12915901 as a Key Target Variant
Source: Arthritis Rheumatol. 2018 Aug 23;70(10):1577–87. doi: 10.1002/art.40545 (PMC6175168; doi:10.1002/art.40545)
Supplement: Supplementary file 7 — Supplementary Table 4 [file ART-70-1577-s007.xlsx]

## Sheet: Sheet1
	Supplemental Table 4. Sequences of the primers used to amplify across the SNPs for luciferase reporter analysis using the pGL3-promoter plasmid
	The top table lists those SNPs that correlate with rs3204689, the bottom those that correlate with rs4238326
	The forward primers contain an MluI restriction enzyme site toward their 5' end (ACGCGT), which is preceded by a run of four Gs
	The reverse primers contain an XhoI restriction enzyme site toward their 5' end (CTCGAG), which is preceded by a run of four Gs
	SNP	Coordinate (hg38)	Forward primer (5ʹ-3ʹ)	Reverse primer (5ʹ-3ʹ)	Amplicon size (bp)
	rs4775005	15:57915967	GGGGACGCGTGAATCCTAGGCTACTGGAACTG	GGGGCTCGAGCAGCAGCTCAGAGGGAAATA	602
	rs11852835	15:57936401	GGGGACGCGTAAATTCAACGCCCATTTGT	GGGGCTCGAGTTGTAGAGATCTTTCACATCCA	556
	rs1579744	15:57937325	GGGGACGCGTCCTGCTCTGGCCATGTAAA	GGGGCTCGAGACCAGCTCTTCTTTGAAACTCT	545
	rs7178497	15:57948135	GGGGGGTACCGCCAGGATGATGGAAGGATAAT	GGGGCTCGAGTTTAGGCGGAGCTGACTTG	514
	rs11071356	15:57948320
	rs10851630	15:57949950	GGGGACGCGTAGGCCTTCATATAGACCCTGA	GGGGCTCGAGCTTGAAACCATTAAGAGGTGTGC	520
	rs10851631	15:57949995
	rs12907038	15:57951834	GGGGACGCGTATGGAGAGGAAGGGAACAAAT	GGGGCTCGAGTGCACACCATCAGCTTCTAC	546
	rs7495968	15:57951905
	rs4646640	15:57955365	GGGGACGCGTCAAGGCTGATGGTAGTTCTCTG	GGGGCTCGAGGACCGTGGCTCAACTTTGTA	495
	rs11855259	15:57957179	GGGGACGCGTCCTGGAACAAGATGGTGAAATTG	GGGGCTCGAGCTACCGTTTGGGTGTGTGAT	538
	rs4646636	15:57958836	GGGGACGCGTGTGGGCACACTTGTTACATTAG	GGGGCTCGAGCCTGGGAGTTTCCAGATGTT	546
	rs7165247	15:57959588	GGGGACGCGTACAAGACTAGAGCAGAGGATTTAC	GGGGCTCGAGCATACCTGGAGTGCATGAAGA	525
	rs7170896	15:57960195	GGGGACGCGTGGGTCCTAGAAGACTTCACAAA	GGGGCTCGAGTCCCGCAATACCTTTACTCAC	546
	rs3784260	15:57961071	GGGGACGCGTAGAGCAACCATGTTGAGTCATA	GGGGCTCGAGCTCTCCCATTTCCAGACATCTT	555
	rs4646629	15:57963017	GGGGACGCGTATTCTGACCTTTGGGACTAAGC	GGGGCTCGAGCCTACATTTACCCAAGTTTGAATGG	526
	rs4646628	15:57963084
	rs4646627	15:57963107
	rs4646619	15:57966144	GGGGACGCGTGATTCTCAACTGTCTGGTATCCT	GGGGCTCGAGGACAGTCACCGGCCAAT	483
	rs35511675	15:57974780	GGGGACGCGTCACCAACATTTGATGTGGTTAGTC	GGGGCTCGAGTGGAGGCAGGGTAGTCTTT	551
	rs66725070	15:57975218	GGGGACGCGTGGGTGCTCAACTGGTAAGTATAA	GGGGCTCGAGGCTGTGGCAAATACACAAATGA	549
	rs11630835	15:57977264	GGGGACGCGTGGCCTCAGAAATAACACCATACA	GGGGCTCGAGGTTTAACGGCCACGTCTTCT	513
	rs12915901	15:57987234	GGGGACGCGTTTCTTTGGCAGTAAACAACATCAG	GGGGCTCGAGCCGAGACAGAGCACATAGATTG	563
	rs1372368	15:58005165	GGGGACGCGTGCATTGGGTTACAAAGGCAAATA	GGGGCTCGAGATCACCGATGACACAAATGGA	529
	rs4646593	15:58010269	GGGGACGCGTCACTGACTCTGACAACATCCC	GGGGCTCGAGGCTACAGCACTGACAGGTAAA	521
	rs4646586	15:58013146	GGGGACGCGTCAGATGGAGAAGGAGAAATGGAG	GGGGCTCGAGCAGGTGGAGATCCCAAATGTATAG	533
	rs12910752	15:58022481	GGGGACGCGTTTCTTTGGCAGTAAACAACATCAG	GGGGCTCGAGCCGAGACAGAGCACATAGATTG	563
	rs113890824	15:58024169	GGGGACGCGTGCTCTATGAATCTGGGTGCT	GGGGCTCGAGCATGCCTGTAATCTCAGCTACT	605
	rs12901462	15:58024289
	rs4369598	15:58026405	GGGGACGCGTACTGTTCCTCCACGTACAATC	GGGGCTCGAG AAGGCTAGCATCACCCTAATAC	576
	rs12148093	15:58036742	GGGGACGCGTGATCAGGCCGGCTGAATAAT	GGGGCTCGAGAACTCCCTCCCACATCCT	453
	rs4646563	15:58061137	GGGGACGCGTGGTCATAAATTGTCAGTCAAACTAC	GGGGCTCGAGGTCCAACTAAGAAAGACTCAGAAC	476
	SNP	Coordinate (hg38)	Forward primer (5ʹ-3ʹ)	Reverse primer (5ʹ-3ʹ)	Amplicon size (bp)
	rs11071365	15:58041928	GGGGACGCGTCCTGCAGTTAGCTCTGTATGAA	GGGGCTCGAGCCTGAAACCGCAGACAGTAA	514
	rs11071366	15:58042046
	rs4238326	15:58043802	GGGGACGCGTCTGAGGTGGGAATCAGGATATG	GGGGCTCGAGGAGTATGCCCTCTGTGTTCTC	516
	rs4646576	15:58046800	GGGGACGCGTGCCTAGTTTGTCCTCTCTTGTT	GGGGCTCGAGAGGTAGAGTTGAAAGATCTCCATTT	519
	rs4646572	15:58050823	GGGGACGCGTAGATCTGAGTCAAGTGCAAACC	GGGGCTCGAGTGCACAGGCAAAGTACTTCAT	508
	rs4646571	15:58050939
	rs4646568	15:58052092	GGGGACGCGTACTTGGGATTATGGGCATCTG	GGGG CTCGAGCCTGCAAAGTGCTAAGTCTCTAT	513
